# Supplementary material for: Apathy Is Associated With Reduced Precision of Prior Beliefs About Action Outcomes
Source: J Exp Psychol Gen. 2020 Feb 10;149(9):1767–77. doi: 10.1037/xge0000739 (PMC7397861; doi:10.1037/xge0000739)
Supplement: Supplementary file 1 [file xge0000739.zip]

Archive with 3 entries (3 files):
- SuppFigure1.pdf
- SuppFigure2.pdf
- Supplement_HezemansWolpeRowe_ApathyActionPriors_revision.docx
